# Supplementary material for: Biomimetic Nanozymes Suppressed Ferroptosis to Ameliorate Doxorubicin-Induced Cardiotoxicity via Synergetic Effect of Antioxidant Stress and GPX4 Restoration
Source: Nutrients. 2023 Feb 22;15(5):1090. doi: 10.3390/nu15051090 (PMC10005374; doi:10.3390/nu15051090)
Supplement: Supplementary file 1 [file nutrients-15-01090-s001.zip]

Archive with 1 entries (1 files):
- nutrients-2224811-supplementary.pdf
